# Supplementary material for: Influence of DNA characteristics on cell membrane damage stimulated by electrical short-circuiting via a low-conductive aqueous droplet in dielectric oil
Source: PLoS One. 2023 May 5;18(5):e0285444. doi: 10.1371/journal.pone.0285444 (PMC10162562; doi:10.1371/journal.pone.0285444)
Supplement: S1 File — (XLSX) [file pone.0285444.s001.xlsx]

## Sheet: Fig2C
plasmid (-)	plasmid (-)	plasmid (+)	plasmid (+)	plasmid (-)	plasmid (-)	plasmid (+)	plasmid (+)
% 7-AAD negative (viable) cell	% YFP positive viable cell	% 7-AAD negative (viable) cell	% YFP positive viable cell	% 7-AAD negative (viable) cell	% YFP positive viable cell	% 7-AAD negative (viable) cell	% YFP positive viable cell
Low cond.	Low cond.	Low cond.	Low cond.	High cond.	High cond.	High cond.	High cond.
87.24	0.43	32.4	11.46	93.65	0.12	93.07	1.23
88.03	0.24	38.16	13.7	93.74	0.05	90.44	3.34
90.63	0.26	49.92	19.14	93.23	0.11	89.97	3.99

## Sheet: Fig3A-3
Ctrl	3.0 kV	Ctrl	3.0 kV
% Calcein-leaked cell	% Calcein-leaked cell	% Calcein-leaked cell	% Calcein-leaked cell
Without DNA	Without DNA	With DNA	With DNA
5.26	13.71	7.75	74.84
6.54	17.83	6.61	69.11
6.8	17.78	7.13	74.05
6.07	13.7	8.74

## Sheet: Fig3B-3
Ctrl	3.0 kV	Ctrl	3.0 kV
% Calcein-leaked cell	% Calcein-leaked cell	% Calcein-leaked cell	% Calcein-leaked cell
Without DNA	Without DNA	With DNA	With DNA
7.54	16.14	7.34	14.52
7.87	11.89	7.63	11.98
8.85	9.76	8.22	10.84
7.08		7.76	10.97

## Sheet: Fig4A-4
Incubation time 0 min	Incubation time 20 min	Incubation time 0 min	Incubation time 20 min	Incubation time 0 min	Incubation time 20 min
% Calcein-leaked cell	% Calcein-leaked cell	% Calcein-leaked cell	% Calcein-leaked cell	% Calcein-leaked cell	% Calcein-leaked cell
4.0 ng	4.0 ng	40 ng	40 ng	400 ng	400 ng
21.09	27.31	23.95	72.14	63.48	97.08
25.4	30.84	26.04	80.41	69.48	97.96
29.1	34.43	32.03	80.31	76	98.01

## Sheet: Fig4B
0 ng pDNA	0 ng pDNA	4.0 ng pDNA	4.0 ng pDNA	40 ng pDNA	40 ng pDNA	400 ng pDNA	400 ng pDNA
% 7-AAD negative (viable) cell	% YFP positive viable cell	% 7-AAD negative (viable) cell	% YFP positive viable cell	% 7-AAD negative (viable) cell	% YFP positive viable cell	% 7-AAD negative (viable) cell	% YFP positive viable cell
81.54	0.89	84.93	5.12	68.77	26.04	37.08	6.61
80.37	0.7	82.69	1.4	61.14	16.07	37.52	4.32
78.43	0.59	85	0.54	78.74	16.22	40.26	8.94

## Sheet: Fig5A
Incubation time 0 min	Incubation time 20 min	Incubation time 0 min	Incubation time 20 min
% Calcein-leaked cell	% Calcein-leaked cell	% Calcein-leaked cell	% Calcein-leaked cell
Circular 4.0 ng	Circular 4.0 ng	Circular 40 ng	Circular 40 ng
22.94	27.45	19.4	33.76
13.51	19.98	20.2	47.61
15.33	20.14	15.28	32.44

## Sheet: Fig5B
Incubation time 0 min	Incubation time 20 min	Incubation time 0 min	Incubation time 20 min
% Calcein-leaked cell	% Calcein-leaked cell	% Calcein-leaked cell	% Calcein-leaked cell
Linear 4.0 ng	Linear 4.0 ng	Linear 40 ng	Linear 40 ng
19.73	26.03	55.57	75.55
21.77	27.11	55.88	69.19
23.89	31.78	61.84	78.91

## Sheet: Fig5C
Time after EP 0 min	Time after EP 0 min	Time after EP 20 min	Time after EP 20 min
% Calcein-leaked cell	% Calcein-leaked cell	% Calcein-leaked cell	% Calcein-leaked cell
Circular 4.0 ng	Linear 4.0 ng	Circular 4.0 ng	Linear 4.0 ng
22.94	19.73	27.45	26.03
13.51	21.77	19.98	27.11
15.33	23.89	20.14	31.78

## Sheet: Fig5D
Time after EP 0 min	Time after EP 0 min	Time after EP 20 min	Time after EP 20 min
% Calcein-leaked cell	% Calcein-leaked cell	% Calcein-leaked cell	% Calcein-leaked cell
Circular 40 ng	Linear 40 ng	Circular 40 ng	Linear 40 ng
19.4	55.57	33.76	75.55
20.2	55.88	47.61	69.19
15.28	61.84	32.44	78.91

## Sheet: Fig6A
Incubation time 0 min	Incubation time 20 min	Incubation time 0 min	Incubation time 20 min
% Calcein-leaked cell	% Calcein-leaked cell	% Calcein-leaked cell	% Calcein-leaked cell
pUC 4.0 ng	pUC 4.0 ng	pUC 40 ng	pUC 40 ng
21.3	24.22	75.48	89.07
20.63	28.63	72.81	86.18
25.86	28.61	58.83	74.44

[truncated: 3 more sheets: Fig6B, Fig6C, Fig6D]
